# Supplementary material for: Relocation of lower pole renal stones helps improve the stone-free rate during flexible ureteroscopy with a low complication rate
Source: World J Urol. 2024 Jan 13;42(1):30. doi: 10.1007/s00345-023-04703-6 (PMC10787685; doi:10.1007/s00345-023-04703-6)
Supplement: Supplementary file 2 — Supplementary file2 (XLS 34 KB) [file 345_2023_4703_MOESM2_ESM.xls]

## Sheet: Sheet1
ID	Gender	Age	DM	Hypertension	Height（m）	Weight（kg）	BMI	ASA	Stone size	stone number	Side	density	calcium stone	Operation Time(min)	Energy	Postoperative Duration	Cost(RMB)	Complication	wisconsin	1d-SFR	3months-SFR
1062223	male	39			1.73	70	23.3887	1	1	1	R	1192	Y	43	8.94	2	25383.5	N	126	Y	Y
1064833	male	32			1.73	81	27.0641	1	1	1	L	964	Y	45	8.67	2	25229.9	N	125	Y	Y
1071012	female	54		Y	1.67	67	24.0238	1	1	1	L	1302	Y	20	8.12	2	24722.5	N	130	Y	Y
1074846	male	66	Y	Y	1.65	65	23.8751	1	1	1	R	1428	Y	40	8.55	3	24327.2	N	127	Y	Y
1079434	male	71			1.7	71	24.5675	1	1	2	L	867	Y	25	8.79	2	26140.6	N	125	Y	Y
1085211	female	74		Y	1.6	56	21.875	2	1	1	L	1308	Y	15	9.05	2	24184.6	N	118	Y	Y
1085856	female	40			1.58	51	20.4294	1	1	2	L	1242	Y	15	8.76	3	24247.5	N	132	Y	Y
1090822	male	43			1.77	82.5	26.3334	1	1	1	R	932	Y	35	8.62	3	25867.7	N	125	Y	Y
1040495	male	81		Y	1.68	52	18.424	2	1	2	R	869	Y	30	8.74	3	25331.9	N	126	Y	Y
1041037	female	39			1.58	60	24.0346	1	1	1	L	1321	Y	25	8.69	3	24394.8	N	131	Y	Y
1043664	female	49			1.6	62	24.2187	1	1	1	R	879	Y	41	8.02	3	26292.4	N	128	Y	Y
1029355	female	39			1.55	63	26.2227	1	1	1	R	1224	Y	20	7.89	2	24193.7	N	126	Y	Y
1029347	male	57		Y	1.72	72	24.3375	1	1	2	L	686	N	40	8.21	3	28724.1	N	131	Y	Y
1032301	male	31			1.75	100	32.6531	1	1.1	1	R	1343	Y	55	8.98	2	24545.6	N	125	Y	Y
1067185	male	33			1.72	75	25.3515	1	1.2	2	R	1096	Y	60	9.03	3	24127.6	N	119	Y	Y
1087248	female	70		Y	1.6	60	23.4375	2	1.2	1	R	1396	Y	15	8.76	3	24254.7	N	133	Y	Y
1043716	female	49			1.69	75	26.2596	1	1.2	1	L	1036	Y	20	8.75	2	26050.4	N	131	Y	Y
1046090	male	42			1.65	75	27.5482	1	1.2	1	R	773	N	45	8.64	3	25700.8	N	124	Y	Y
1069681	male	41			1.7	76	26.2976	1	1.3	1	R	1181	Y	30	9.31	2	24299.1	N	123	Y	Y
1075798	female	70		Y	1.54	44	18.5529	2	1.3	1	R	839	Y	20	8.34	3	20347.3	N	108	Y	Y
1088506	female	78		Y	1.6	66	25.7812	2	1.3	1	R	712	N	20	8.42	2	24143.2	N	92	N	Y
1031397	male	56			1.7	72.5	25.0865	1	1.3	3	L	1401	Y	85	9.87	2	26460.2	N	127	Y	Y
1033908	male	54		Y	1.65	57.5	21.1203	1	1.3	1	L	939	N	45	7.98	2	24280.5	N	125	Y	Y
1035969	male	55			1.7	73.5	25.4325	1	1.3	1	R	1203	Y	25	8.12	2	25838.7	N	130	Y	Y
1040935	female	82	Y	Y	1.53	56	23.9224	2	1.3	1	R	873	Y	30	7.89	4	26817	Fever(Grade I)	65	N	N
1089044	male	36			1.75	70	22.8571	1	1.4	1	R	1562	Y	40	8.36	3	27720.8	N	120	Y	Y
1032835	male	60	Y		1.65	77.5	28.4665	1	1.5	2	L	799	N	45	8.75	3	24371	N	130	Y	Y
1066581	female	38			1.65	62	22.7732	1	1.5	1	R	857	Y	40	8.96	2	23924.6	N	128	Y	Y
1077369	male	42			1.6	77	30.0781	2	1.5	1	R	1069	Y	35	8.78	3	24450.9	N	130	Y	Y
1086228	female	64		Y	1.58	60	24.0346	2	1.5	3	R	1235	Y	30	9.03	2	24611.9	N	128	Y	Y
1088357	male	56			1.66	71	25.7657	1	1.5	1	R	1220	Y	35	9.26	3	25677.4	N	88	N	Y
1036019	male	34	Y		1.74	68	22.46	1	1.5	1	L	1302	Y	40	9.64	2	24596.9	N	125	Y	Y
1040937	male	28			1.75	80	26.1224	1	1.5	2	R	599	N	40	9.02	3	25013	N	130	Y	Y
1041766	male	51		Y	1.65	65	23.8751	1	1.5	2	R	942	Y	35	8.86	3	23566.3	N	87	N	Y
1099720	female	55			1.5	55	24.4444	1	1.5	1	L	1310	Y	75	8.96	3	29445.1	N	65	N	N
1118064	female	68	Y		1.63	49	18.4425	1	1.6	3	L	995	Y	60	9.58	3	31564.9	N	72	N	N
1072616	male	65		Y	1.65	65	23.8751	2	1.7	1	L	875	Y	35	9.34	3	23745.1	Fever(Grade II)	70	N	N
1077872	male	85		Y	1.66	52	18.8707	2	1.7	1	R	1083	Y	45	9.03	3	25271.3	N	80	N	N
1066756	female	52	Y		1.6	70	27.3437	1	1.8	1	R	1424	Y	60	8.76	4	25554.9	Fever(Grade I)	65	N	N
1078654	female	48		Y	1.8	91	28.0864	1	2	3	R	1496	Y	45	8.67	3	28232.1	N	92	N	Y
1079155	female	52	Y		1.55	54	22.4766	1	2	2	L	982	Y	40	9.46	2	22657	N	83	N	Y
1033905	male	62		Y	1.65	55	20.202	1	2	2	L	1066	Y	50	9.75	3	27933.7	N	88	N	Y
1035161	female	54			1.6	65	25.3906	1	2	1	L	1149	Y	50	9.03	3	29916.4	Fever(Grade II)	76	N	Y
1041377	male	59		Y	1.55	70	29.1363	1	2	1	L	1348	Y	55	8.79	1	24906.2	N	69	N	Y
1098805	male	35			1.84	100	29.5369	1	2	3	L	1296	Y	90	10.41	3	27712.8	N	80	N	N
