# Supplementary material for: Relocation of lower pole renal stones helps improve the stone-free rate during flexible ureteroscopy with a low complication rate
Source: World J Urol. 2024 Jan 13;42(1):30. doi: 10.1007/s00345-023-04703-6 (PMC10787685; doi:10.1007/s00345-023-04703-6)
Supplement: Supplementary file 3 — Supplementary file3 (XLS 33 KB) [file 345_2023_4703_MOESM3_ESM.xls]

## Sheet: Sheet1
ID	Gender	Age	DM	hypertension	Height（m）	Weight（kg）	BMI	ASA	Stone size	Stone Number	Density(CT Value)	calcium stone	Side	Operation Time(min)	Energy	Postoperative Duration	Cost(RMB)	Complication	wisconsin	1d-SFR	3months-SFR
1092535	female	71	Y	Y	1.56	52	21.3675	2	1	1	763	N	L	25	8.57	3	26308.4	N	137	Y	Y
1092636	male	70		Y	1.65	58	21.3039	2	1	1	1252	Y	R	20	9.1	3	27043.6	N	138	Y	Y
1094395	female	35			1.62	55	20.9572	1	1	1	951	Y	R	30	8.82	2	24338.5	double J transiposition(GRADE IIIa)	110	Y	Y
1095041	male	34			1.8	105	32.4074	1	1	1	736	N	L	35	7.96	2	24576.3	N	130	Y	Y
1095392	female	53	Y	Y	1.6	51	19.9219	1	1	2	1218	Y	L	15	8.23	2	25994.5	N	120	Y	Y
1095363	female	49			1.55	75.5	31.4256	1	1	2	1463	Y	L	25	8.65	2	25100.2	N	135	Y	Y
1096291	male	56		Y	1.74	80	26.4236	1	1	1	1341	Y	L	10	8.41	3	25087.4	N	137	Y	Y
1097398	male	49			1.8	75	23.1481	1	1	2	1498	Y	R	40	7.99	2	27308	N	133	Y	Y
1097932	female	78		Y	1.52	45	19.4771	2	1	1	986	Y	L	20	8.12	2	26004.2	N	126	Y	Y
1098739	male	50			1.72	77	26.0276	1	1	2	802	Y	R	25	7.84	2	26398.4	N	127	Y	Y
1100118	female	58	Y		1.6	70	27.3437	2	1	1	1072	Y	L	35	8.13	3	28024.6	N	115	Y	Y
1101486	male	80		Y	1.6	60	23.4375	2	1	1	865	Y	R	15	8.45	3	27286.6	N	134	Y	Y
1103231	female	55		Y	1.59	67.5	26.6999	1	1	1	919	Y	R	15	8.03	2	24477.8	N	119	Y	Y
1104438	male	50			1.68	66.5	23.5615	1	1	1	932	Y	L	25	8.15	2	25538.6	N	135	Y	Y
1104880	male	75		Y	1.7	48	16.609	2	1	1	1132	Y	R	30	9.12	2	24433.9	N	131	Y	Y
1105708	male	60			1.6	65	25.3906	1	1	1	1240	Y	R	25	8.95	3	25567.5	N	135	Y	Y
1107268	male	54			1.68	70	24.8016	1	1	1	938	Y	L	25	7.89	4	25418.4	Fever(GRADE IIIa)	120	Y	Y
1110744	male	35			1.76	92	29.7004	1	1	1	863	N	L	20	7.32	3	25333.2	N	138	Y	Y
1110436	female	69	Y	Y	1.6	60	23.4375	2	1	1	890	Y	L	20	7.58	5	28796.4	FEVER(GRADE II)	110	Y	Y
1111224	female	67		Y	1.5	50	22.2222	1	1	1	1441	Y	R	10	8.62	4	24416.9	N	135	Y	Y
1114482	female	75	Y	Y	1.5	50	22.2222	2	1	1	1547	Y	R	55	8.71	3	25036.2	N	136	Y	Y
1118538	male	44			1.73	80	26.7299	1	1	1	1364	Y	R	35	8.16	2	25211.1	N	133	Y	Y
1120510	male	41			1.65	65	23.8751	1	1	1	737	Y	R	25	7.51	3	26801.5	N	128	Y	Y
1091321	male	38			1.65	75	27.5482	1	1.2	1	1447	Y	L	20	8.79	3	25899.3	N	134	Y	Y
1092974	male	49		Y	1.78	75	23.6713	1	1.2	1	1685	Y	L	30	9.02	4	28835	N	136	Y	Y
1109473	male	61	Y	Y	1.72	74	25.0135	1	1.2	1	1236	Y	L	55	9.31	3	24908.3	N	136	Y	Y
1112950	male	74		Y	1.7	70	24.2215	2	1.2	1	1433	Y	R	20	9.52	3	25464.8	N	139	Y	Y
1101004	male	60		Y	1.78	71	22.4088	1	1.4	1	596	N	L	35	8.69	3	27825.3	Fever(GRADE I)	112	Y	Y
1091330	female	51			1.54	63	26.5643	1	1.5	2	1550	Y	R	30	9.89	3	25692.4	N	127	N	Y
1099720	female	55			1.5	55	24.4444	1	1.5	1	1310	Y	L	75	8.96	3	29445.1	N	137	Y	Y
1108115	male	65		Y	1.58	60	24.0346	1	1.5	3	885	Y	R	50	9.18	3	30672.3	N	132	Y	Y
1114463	male	57			1.68	30	10.6293	1	1.5	1	859	Y	L	40	9.23	3	36865.1	N	131	Y	Y
1118553	male	44			1.73	85	28.4005	1	1.5	1	729	N	R	55	8.87	4	25826.6	N	136	Y	Y
1118064	female	68	Y		1.63	49	18.4425	1	1.6	3	995	Y	L	60	9.58	3	31564.9	N	119	N	Y
1091832	male	31			1.7	81	28.0277	1	1.7	2	1456	Y	L	40	9.69	6	31771.2	Fever(GRADE IIIa)	109	Y	Y
1102947	female	55			1.63	57	21.4536	1	1.7	1	986	Y	R	45	10.12	3	25175.9	N	125	Y	Y
1114122	female	78	Y	Y	1.45	56	26.635	2	1.7	1	1281	Y	R	35	9.98	3	25510.8	N	134	Y	Y
1119000	male	44			1.6	65	25.3906	1	1.8	2	1064	Y	L	35	10.32	3	28413.2	N	118	N	Y
1093679	male	62		Y	1.72	67	22.6474	2	2	1	994	Y	R	75	10.23	3	26251.8	N	112	N	Y
1096600	male	53			1.7	78	26.9896	1	2	1	1056	Y	R	120	10.87	2	25716.9	N	105	N	N
1098805	male	35			1.84	100	29.5369	1	2	3	1296	Y	L	90	10.41	3	27712.8	N	136	Y	Y
1101032	female	60		Y	1.5	70	31.1111	1	2	2	1381	Y	L	45	10.56	3	27514.8	N	132	Y	Y
1103204	male	51	Y		1.7	82	28.3737	1	2	2	1484	Y	L	75	10.79	3	30643.5	N	109	N	Y
1106689	female	47			1.58	64	25.6369	1	2	3	892	Y	R	60	10.12	2	26219	N	113	N	Y
1113899	male	45			1.83	85	25.3815	1	2	2	896	Y	R	80	10.03	3	27791	N	120	N	Y
